# Supplementary material for: Lasting benefits of embryonic eavesdropping on parent-parent communication
Source: Sci Adv. 2024 Aug 30;10(35):eadn8542. doi: 10.1126/sciadv.adn8542 (PMC11364100; doi:10.1126/sciadv.adn8542)
Supplement: Supplementary file 2 — Movies S1 to S3 [file sciadv.adn8542_movies_s1_to_s3.zip]

Archive with 3 entries (3 files):
- adn8542_movie_s1.mp4
- adn8542_movie_s2.mp4
- adn8542_movie_s3.mp4
